# Supplementary material for: Association Between Maternal Dietary Isoflavone Intake During Pregnancy and Childhood Allergic Rhinoconjunctivitis: The Japan Environment and Children’s Study
Source: Nutrients. 2025 Feb 21;17(5):769. doi: 10.3390/nu17050769 (PMC11901469; doi:10.3390/nu17050769)
Supplement: Supplementary file 1 [file nutrients-17-00769-s001.zip]

Archive with 1 entries (1 files):
- nutrients-3451432-supplementary.pdf
